# Supplementary material for: Deciphering the Path of S-nitrosation of Human Thioredoxin: Evidence of an Internal NO Transfer and Implication for the Cellular Responses to NO
Source: Antioxidants (Basel). 2022 Jun 24;11(7):1236. doi: 10.3390/antiox11071236 (PMC9311519; doi:10.3390/antiox11071236)
Supplement: Supplementary file 1 [file antioxidants-11-01236-s001.zip]

Archive with 1 entries (1 files):
- antioxidants-1709246-supplementary.pdf
